# Supplementary material for: Seminal Plasma Antioxidants Are Related to Sperm Cryotolerance in the Horse
Source: Antioxidants (Basel). 2022 Jun 28;11(7):1279. doi: 10.3390/antiox11071279 (PMC9311553; doi:10.3390/antiox11071279)
Supplement: Supplementary file 1 [file antioxidants-11-01279-s001.zip]

Archive with 1 entries (1 files):
- antioxidants-1776649-supplementary.pdf
